# Supplementary material for: Toward Unveiling the Mechanisms for Transcriptional Regulation of Proline Biosynthesis in the Plant Cell Response to Biotic and Abiotic Stress Conditions
Source: Front Plant Sci. 2017 Jun 2;8:927. doi: 10.3389/fpls.2017.00927 (PMC5454058; doi:10.3389/fpls.2017.00927)
Supplement: Supplementary file 2 [file Table_1.XLSX]

## Sheet: OsP5CS1
TFMatrix ID	Family	Position (from the ATG)	Strand	SimilarScore	Hit Sequence
TFmatrixID_0078	AP2	-81	-	1	gGCGGCga
TFmatrixID_0082	AP2	-82	-	1	aggCGGCGa
TFmatrixID_0102	AP2	-82	-	1	agGCGGCgag
TFmatrixID_0103	AP2	-82	-	1	aggCGGCGag
TFmatrixID_0059	AP2	-83	-	0.99	aaggCGGCGa
TFmatrixID_0100	AP2	-83	-	0.99	aaggCGGCGa
TFmatrixID_0062	AP2	-84	-	0.99	caaggCGGCG
TFmatrixID_0077	AP2	-84	-	0.99	caagGCGGCg
TFmatrixID_0072	AP2	-89	-	1	gGCGGCaa
TFmatrixID_0079	AP2	-91	-	0.99	gcgGCGGCaa
TFmatrixID_0055	AP2	-94	-	1	gctgCGGCGg
TFmatrixID_0053	AP2	-300	+	1	CGCCGcca
TFmatrixID_0061	AP2	-300	+	1	CGCCGcca
TFmatrixID_0062	AP2	-300	+	1	CGCCGccacc
TFmatrixID_0071	AP2	-300	+	1	cgCCGCCa
TFmatrixID_0077	AP2	-300	+	1	cGCCGCcacc
TFmatrixID_0110	AP2	-300	+	1	CGCCGcca
TFmatrixID_0122	AP2	-300	+	1	cGCCGCca
TFmatrixID_0512	AP2	-300	+	1	cGCCGCca
TFmatrixID_0059	AP2	-301	+	1	gCGCCGccac
TFmatrixID_0078	AP2	-301	+	1	gcGCCGCc
TFmatrixID_0082	AP2	-301	+	1	gCGCCGcca
TFmatrixID_0083	AP2	-301	+	1	gcGCCGCc
TFmatrixID_0087	AP2	-301	+	1	gCGCCGcc
TFmatrixID_0092	AP2	-301	+	1	gcgCCGCCa
TFmatrixID_0100	AP2	-301	+	1	gCGCCGccac
TFmatrixID_0101	AP2	-301	+	1	gcGCCGCcac
TFmatrixID_0107	AP2	-301	+	1	gCGCCGcca
TFmatrixID_0075	AP2	-301	+	0.99	gCGCCGcc
TFmatrixID_0079	AP2	-301	+	0.99	gcGCCGCcac
TFmatrixID_0069	AP2	-302	+	1	tgCGCCGcca
TFmatrixID_0102	AP2	-302	+	1	tgcGCCGCca
TFmatrixID_0103	AP2	-302	+	1	tgCGCCGcca
TFmatrixID_0054	AP2	-504	+	1	cgCCGCCg
TFmatrixID_0110	AP2	-504	+	1	CGCCGccg
TFmatrixID_0062	AP2	-504	+	0.99	CGCCGccgcg
TFmatrixID_0122	AP2	-504	+	0.99	cGCCGCcg
TFmatrixID_0061	AP2	-504	+	0.98	CGCCGccg
TFmatrixID_0078	AP2	-505	+	1	tcGCCGCc
TFmatrixID_0079	AP2	-505	+	1	tcGCCGCcgc
TFmatrixID_0101	AP2	-505	+	1	tcGCCGCcgc
TFmatrixID_0102	AP2	-506	+	1	gtcGCCGCcg
TFmatrixID_0079	AP2	-593	+	0.99	gtGCCGCcgc
TFmatrixID_0092	AP2	-678	-	0.99	cGGCGGccc
TFmatrixID_0113	AP2/ERF	-302	+	1	tgcGCCGCca
TFmatrixID_0156	ARF	-971	-	0.96	ctTGTCGcg
TF_motif_seq_0312	BES1	-452	-	1	cGCACG
TF_motif_seq_0312	BES1	-579	+	1	CGTGCg
TF_motif_seq_0312	BES1	-774	+	1	CGTGCg
TFmatrixID_0159	bHLH	-374	-	0.98	tCACGTt
TFmatrixID_0159	bHLH	-649	-	0.98	tCACGTt
TFmatrixID_0159	bZIP	-73	+	0.98	gACGTGg
TFmatrixID_0192	bZIP	-74	-	0.99	agaCGTGGg
TFmatrixID_0489	bZIP	-74	-	0.99	agACGTGg
TFmatrixID_0181	bZIP	-74	-	0.98	agaCGTGGg
TFmatrixID_0190	bZIP	-74	-	0.98	agaCGTGGga
TFmatrixID_0201	bZIP	-74	-	0.98	agACGTGg
TFmatrixID_0194	bZIP	-74	-	0.97	agACGTGgga
TFmatrixID_0200	bZIP	-75	-	0.96	gagACGTGgga
TFmatrixID_0203	bZIP	-76	-	0.98	cgagACGTGgga
TFmatrixID_0189	bZIP	-76	-	0.97	cgagACGTGg
TFmatrixID_0198	bZIP	-77	-	0.96	gcgaGACGTggg
TFmatrixID_0196	bZIP	-480	+	0.99	caCGTCAc
TFmatrixID_0490	bZIP	-480	+	0.99	cACGTCa
TFmatrixID_0195	bZIP	-481	+	0.98	gcaCGTCAcg
TFmatrixID_0189	bZIP	-481	+	0.99	gCACGTcacg
TFmatrixID_0199	bZIP	-481	+	0.99	gcaCGTCAcg
TFmatrixID_0533	bZIP	-481	+	0.97	gcaCGTCAcgc
TFmatrixID_0198	bZIP	-482	+	0.97	tgcACGTCacgc
TFmatrixID_0199	bZIP	-685	-	0.97	cgTGACGcgg
TFmatrixID_0199	bZIP	-743	+	0.97	cacCGTCAcc
TFmatrixID_0221	CG-1	-449	-	0.99	ACGCGcgag
TFmatrixID_0220	CG-1	-452	-	0.98	cgcACGCGc
TFmatrixID_0221	CG-1	-474	-	0.99	ACGCGcgcc
TFmatrixID_0220	CG-1	-477	-	0.98	gtcACGCGc
TFmatrixID_0221	CG-1	-681	-	1	ACGCGgcgg
TFmatrixID_0220	CG-1	-684	-	1	gtgACGCGg
TFmatrixID_0221	CG-1	-803	-	0.99	ACGCGccat
TFmatrixID_0220	CG-1	-806	-	0.98	aaaACGCGc
TFmatrixID_0220	CG-1	-948	+	0.98	gCGCGTagc
TFmatrixID_0221	CG-1	-951	+	0.99	gcagCGCGT
TFmatrixID_0252	E2F	-242	-	0.99	gcggGCGCGg
TFmatrixID_0252	E2F	-472	+	1	gCGCGCcata
TFmatrixID_0252	E2F	-766	-	0.99	agagGCGCGc
TFmatrixID_0252	E2F	-803	+	1	aCGCGCcata
TFmatrixID_0255	EIN3	-313	+	0.99	cTGTATctc
TFmatrixID_0256	EIN3	-664	+	0.99	cgATGCAtgc
TFmatrixID_0256	EIN3	-664	-	0.99	cgaTGCATgc
TFmatrixID_0268	GATA	-348	-	1	gatgGATCGg
TFmatrixID_0268	GATA	-495	+	1	gCGATCggga
TFmatrixID_0272	GATA	-495	+	1	gCGATCggg
TFmatrixID_0272	GATA	-496	-	1	cgcGATCGg
TFmatrixID_0268	GATA	-497	-	1	gcgcGATCGg
TFmatrixID_0268	GATA	-611	+	1	tCGATCggtc
TFmatrixID_0272	GATA	-611	+	1	tCGATCggt
TFmatrixID_0272	GATA	-612	-	1	atcGATCGg
TFmatrixID_0268	GATA	-613	-	1	gatcGATCGg
TFmatrixID_0268	GATA	-835	+	1	tCGATCgctg
TFmatrixID_0272	GATA	-835	+	1	tCGATCgct
TFmatrixID_0272	GATA	-836	-	1	atcGATCGc
TFmatrixID_0268	GATA	-837	-	1	gatcGATCGc
TFmatrixID_0268	GATA	-839	+	1	cCGATCgatc
TFmatrixID_0272	GATA	-839	+	1	cCGATCgat
TFmatrixID_0272	GATA	-840	-	1	cccGATCGa
TFmatrixID_0268	GATA	-841	-	1	gcccGATCGa
TFmatrixID_0303	LOB	-409	-	0.99	tcCCCGGctt
TFmatrixID_0319	MYB	-402	-	1	ctTATCCgcg
TFmatrixID_0328	MYB	-402	-	0.99	ctTATCCg
TFmatrixID_0335	MYB	-402	-	0.99	ctTATCCgcg
TFmatrixID_0331	MYB	-403	+	1	gctTATCCgc
TFmatrixID_0361	MYB	-403	+	0.99	gcTTATCcgc
TFmatrixID_0372	MYB	-403	+	0.99	gctTATCCg
TFmatrixID_0326	MYB	-403	+	0.98	gctTATCCgc
TFmatrixID_0374	MYB	-404	-	0.99	ggctTATCCgcgc
TFmatrixID_0342	MYB	-998	-	1	aGATTCcct
TFmatrixID_0358	MYB	-998	-	1	aGATTCcctc
TFmatrixID_0337	MYB	-999	-	1	caGATTCcct
TFmatrixID_0338	MYB	-999	-	1	caGATTCcct
TFmatrixID_0340	MYB	-999	-	1	caGATTCcct
TFmatrixID_0345	MYB	-999	-	1	caGATTCcct
TFmatrixID_0351	MYB	-999	-	1	caGATTCcct
TFmatrixID_0367	MYB	-999	-	1	caGATTCcct
TFmatrixID_0368	MYB	-999	-	1	caGATTCcct
TFmatrixID_0371	MYB	-999	-	1	caGATTCcct
TFmatrixID_0324	MYB	-999	-	0.98	caGATTCc
TFmatrixID_0341	MYB	-999	-	0.98	cAGATTccct
TFmatrixID_0344	MYB	-999	-	0.98	caGATTCcct
TFmatrixID_0388	NAC	-598	+	0.98	gtgGCGTGc
TFmatrixID_0389	NAC	-599	+	0.99	ggtgGCGTGc
TFmatrixID_0390	NAC	-599	+	0.99	ggtgGCGTGc
TFmatrixID_0391	NAC	-599	+	0.99	ggtgGCGTGc
TFmatrixID_0393	NAC	-599	+	0.99	ggtgGCGTGc
TFmatrixID_0397	NAC	-944	+	0.98	gtaGCGTAgt
TFmatrixID_0391	NAC	-969	+	0.98	tgtcGCGTGc
TFmatrixID_0528	RAV	-464	+	0.99	tacACCTGcacc
TFmatrixID_0561	RAV	-464	+	0.99	tacACCTGcacc
TFmatrixID_0528	RAV	-795	+	0.98	tacACCTGcacg
TFmatrixID_0561	RAV	-795	+	0.98	tacACCTGcacg

## Sheet: OsP5CS2
TFMatrix ID	Family	Position (from the ATG)	Strand	SimilarScore	Hit Sequence
TFmatrixID_0054	AP2	-285	-	1	cGGCGGcg
TFmatrixID_0055	AP2	-286	-	1	gcggCGGCGg
TFmatrixID_0075	AP2	-284	-	1	ggCGGCGg
TFmatrixID_0078	AP2	-284	-	1	gGCGGCgg
TFmatrixID_0079	AP2	-286	-	1	gcgGCGGCgg
TFmatrixID_0082	AP2	-285	-	1	cggCGGCGg
TFmatrixID_0083	AP2	-284	-	1	gGCGGCgg
TFmatrixID_0100	AP2	-286	-	1	gcggCGGCGg
TFmatrixID_0101	AP2	-286	-	1	gcgGCGGCgg
TFmatrixID_0102	AP2	-285	-	1	cgGCGGCggg
TFmatrixID_0103	AP2	-285	-	1	cggCGGCGgg
TFmatrixID_0107	AP2	-285	-	1	cggCGGCGg
TFmatrixID_0110	AP2	-285	-	1	cggCGGCG
TFmatrixID_0059	AP2	-286	-	0.99	gcggCGGCGg
TFmatrixID_0062	AP2	-287	-	0.99	cgcggCGGCG
TFmatrixID_0069	AP2	-285	-	0.99	cggCGGCGgg
TFmatrixID_0087	AP2	-284	-	0.99	ggCGGCGg
TFmatrixID_0122	AP2	-285	-	0.99	cgGCGGCg
TFmatrixID_0066	AP2;ERF	-147	-	1	tggCGGTGt
TFmatrixID_0113	AP2;ERF	-285	-	1	cgGCGGCggg
TFmatrixID_0176	bHLH	-87	+	1	gccACTTGt
TFmatrixID_0159	bHLH	-935	-	0.98	cCACGTt
TFmatrixID_0161	bHLH	-935	-	0.98	cCACGTtag
TFmatrixID_0189	bZIP	-261	+	0.97	aCACGTaatc
TFmatrixID_0182	bZIP	-265	-	0.96	ccacaCACGTaat
TFmatrixID_0188	bZIP	-895	-	0.97	aaatCTGTCa
TFmatrixID_0201	bZIP	-935	+	0.98	cCACGTta
TFmatrixID_0189	bZIP	-935	+	0.97	cCACGTtagc
TFmatrixID_0181	bZIP	-936	+	0.99	tCCACGtta
TFmatrixID_0192	bZIP	-936	+	0.99	tCCACGtta
TFmatrixID_0190	bZIP	-937	+	0.99	atCCACGtta
TFmatrixID_0194	bZIP	-937	+	0.97	atcCACGTta
TFmatrixID_0211	C2H2	-973	-	1	aAGTGTg
TFmatrixID_0213	C2H2	-973	-	1	aAGTGTg
TFmatrixID_0221	CG-1	-228	-	1	ACGCGgcta
TFmatrixID_0220	CG-1	-231	-	1	gggACGCGg
TFmatrixID_0256	EIN3	-877	+	0.99	tcATGCAtgt
TFmatrixID_0256	EIN3	-877	-	0.99	tcaTGCATgt
TFmatrixID_0268	GATA	-292	+	1	aCGATCgcgg
TFmatrixID_0272	GATA	-292	+	1	aCGATCgcg
TFmatrixID_0272	GATA	-293	-	1	gacGATCGc
TFmatrixID_0268	GATA	-294	-	1	agacGATCGc
TFmatrixID_0270	GATA	-373	+	1	cAGATCcggg
TFmatrixID_0264	GATA	-374	+	1	acAGATCcgg
TFmatrixID_0266	GATA	-374	-	0.99	acAGATCcg
TFmatrixID_0267	GATA	-374	+	0.99	acAGATCcgg
TFmatrixID_0271	GATA	-374	-	0.98	acAGATCcgg
TFmatrixID_0278	HD (TALE)	-893	-	1	atcTGTCAtc
TFmatrixID_0293	HD (TALE)	-893	-	1	atcTGTCAtc
TFmatrixID_0471	HD-ZIP	-674	-	0.99	taATTATt
TF_motif_seq_0256	IDEF1	-635	+	1	CATGC
TF_motif_seq_0256	IDEF1	-873	-	1	GCATG
TF_motif_seq_0256	IDEF1	-876	+	1	CATGC
TFmatrixID_0303	LOB	-371	+	0.99	gatCCGGGag
TFmatrixID_0474	MYB	-340	+	0.95	ggCGGTTcgg
TFmatrixID_0342	MYB	-381	-	1	tGATTCcac
TFmatrixID_0358	MYB	-381	-	0.99	tGATTCcaca
TFmatrixID_0345	MYB	-382	-	1	ctGATTCcac
TFmatrixID_0334	MYB	-404	-	0.98	cGATATttt
TFmatrixID_0323	MYB	-405	-	0.99	gcGATATttt
TFmatrixID_0369	MYB	-405	-	0.98	gcGATATtt
TFmatrixID_0319	MYB	-496	-	1	ttTATCCaca
TFmatrixID_0335	MYB	-496	-	1	ttTATCCaca
TFmatrixID_0328	MYB	-496	-	0.99	ttTATCCa
TFmatrixID_0326	MYB	-497	+	1	gttTATCCac
TFmatrixID_0331	MYB	-497	+	1	gttTATCCac
TFmatrixID_0372	MYB	-497	+	0.99	gttTATCCa
TFmatrixID_0361	MYB	-497	+	0.98	gtTTATCcac
TFmatrixID_0374	MYB	-498	-	0.98	agttTATCCacaa
TFmatrixID_0369	MYB	-941	+	0.97	caATATCca
TFmatrixID_0326	MYB	-941	+	0.96	caaTATCCac
TFmatrixID_0323	MYB	-942	+	0.98	tcaATATCca
TFmatrixID_0334	MYB	-942	+	0.97	tcaATATCc
TFmatrixID_0357	MYB;G2-like	-707	+	0.97	aaAATATtat
TFmatrixID_0357	MYB;G2-like	-707	-	0.97	aaaATATTat
TFmatrixID_0357	MYB;G2-like	-743	-	0.97	agtATATTtt
TFmatrixID_0391	NAC	-91	-	0.98	cCACGCcact
TFmatrixID_0393	NAC	-91	-	0.98	cCACGCcact
TFmatrixID_0381	NAC	-260	-	0.97	cACGTAat
TFmatrixID_0560	RAV	-422	-	0.98	ccgCAACAcaga
TFmatrixID_0406	SBP	-821	+	0.98	tGTACGtga
TFmatrixID_0404	SBP	-822	+	0.97	ttGTACGtg
TFmatrixID_0408	SBP	-822	+	0.97	ttGTACGtg
TFmatrixID_0403	SBP	-823	-	0.99	tttGTACGtg
TFmatrixID_0400	SBP	-823	+	0.98	tttGTACGt
TFmatrixID_0522	SBP	-826	+	0.99	gaatttGTACGtgaaa
TFmatrixID_0570	TBP	-167	-	0.96	cTTTTAaagc
TFmatrixID_0585	TBP	-632	-	0.95	gctTTTATaaa
TFmatrixID_0569	TBP	-637	-	0.99	cccatgctTTTATaa
TFmatrixID_0571	TBP	-966	-	0.96	taTTTATg
TFmatrixID_0421	TCP	-921	+	0.97	aaaaGCACCa

## Sheet: OsP5CR
TFMatrix ID	Family	Position (from the ATG)	Strand	SimilarScore	Hit Sequence
TF_motif_seq_0292	AP2;ERF	-360	-	1	GTCGGt
TF_motif_seq_0335	ARF	-783	+	1	TGTCTc
TFmatrixID_0213	C2H2	-172	-	1	aAGTGTa
TFmatrixID_0217	C2H2	-640	+	1	aTAACTc
TFmatrixID_0266	GATA	-533	+	0.99	cgGATCTgg
TFmatrixID_0264	GATA	-534	-	1	gcgGATCTgg
TFmatrixID_0267	GATA	-534	-	0.99	gcgGATCTgg
TFmatrixID_0271	GATA	-534	+	0.97	gcgGATCTgg
TFmatrixID_0270	GATA	-535	-	1	agcgGATCTg
TFmatrixID_0268	GATA	-911	+	1	cCGATCctgc
TFmatrixID_0289	HD-ZIP	-238	-	0.97	gaAATCAtca
TFmatrixID_0286	HD-ZIP	-616	+	0.99	cTGATTga
TFmatrixID_0295	HD-ZIP	-616	+	0.99	cTGATTgaaa
TFmatrixID_0283	HD-ZIP	-618	+	0.95	tgcTGATTga
TFmatrixID_0304	LOB	-732	-	1	aCCGCAaatt
TFmatrixID_0328	MYB	-141	+	1	TAACAaa
TFmatrixID_0335	MYB	-141	+	1	ggCGGTTgtc
TFmatrixID_0372	MYB	-142	+	1	catTATCCa
TFmatrixID_0319	MYB	-142	-	0.99	gcatTATCCagat
TFmatrixID_0361	MYB	-166	+	1	aaATATCtc
TFmatrixID_0352	MYB	-167	-	0.99	aaGATATta
TFmatrixID_0374	MYB	-268	-	0.98	gaaATATTct
TFmatrixID_0326	MYB	-268	+	0.99	caTTATCcag
TFmatrixID_0331	MYB	-268	+	0.99	agtTAGGGca
TFmatrixID_0365	MYB	-269	+	0.98	aacaAATCTt
TFmatrixID_0474	MYB	-269	+	0.94	agTAGGTt
TFmatrixID_0551	MYB	-269	-	0.98	aACCTAcc
TFmatrixID_0474	MYB	-269	+	0.98	gaAATATtct
TFmatrixID_0357	MYB	-270	-	0.97	gaaACCTAcct
TFmatrixID_0320	MYB	-789	-	0.99	aGATATtat
TFmatrixID_0369	MYB	-789	+	1	aaaATATCt
TFmatrixID_0357	MYB	-826	+	1	catTATCCag
TFmatrixID_0334	MYB	-887	+	1	aaaATATCtc
TFmatrixID_0320	MYB	-888	+	1	aaGATATta
TFmatrixID_0323	MYB	-888	-	1	aaATATCtc
TFmatrixID_0369	MYB	-888	-	0.99	aaGATATtat
TFmatrixID_0352	MYB	-964	-	1	atTATCCaga
TFmatrixID_0323	MYB;G2-like	-841	+	1	catTATCCag
TFmatrixID_0334	MYB;G2-like	-841	-	1	atTATCCa
TFmatrixID_0382	NAC	-308	-	1	gaTTGACct
TFmatrixID_0382	NAC	-818	+	1	caGTCAAac
TFmatrixID_0419	TBP	-551	-	1	ATATAtt
TFmatrixID_0227	TCR	-186	+	0.98	gaTTTGAacc
TFmatrixID_0227	TCR	-608	+	0.97	aaTTTGAaat
TFmatrixID_0445	WRKY	-307	-	1	aTTGACct
TFmatrixID_0465	WRKY	-307	-	0.98	aTTGACct
TFmatrixID_0458	WRKY	-308	-	1	gaTTGACctg
TFmatrixID_0463	WRKY	-308	-	1	gaTTGACctg
TFmatrixID_0466	WRKY	-308	-	0.99	gaTTGACctg
TFmatrixID_0468	WRKY	-308	-	0.99	gaTTGACct
TFmatrixID_0446	WRKY	-309	-	0.98	ggaTTGACct
TFmatrixID_0448	WRKY	-309	-	0.96	ggaTTGACctg
TFmatrixID_0445	WRKY	-818	+	1	caGTCAAa
TFmatrixID_0446	WRKY	-818	+	0.98	caGTCAAacc
TFmatrixID_0452	WRKY	-818	+	0.99	caGTCAAacc
TFmatrixID_0460	WRKY	-818	+	0.98	caGTCAAa
TFmatrixID_0444	WRKY	-819	+	0.98	gcaGTCAAac
TFmatrixID_0451	WRKY	-819	+	1	gcaGTCAAac
