# Supplementary material for: Toward Unveiling the Mechanisms for Transcriptional Regulation of Proline Biosynthesis in the Plant Cell Response to Biotic and Abiotic Stress Conditions
Source: Front Plant Sci. 2017 Jun 2;8:927. doi: 10.3389/fpls.2017.00927 (PMC5454058; doi:10.3389/fpls.2017.00927)
Supplement: Supplementary file 3 [file Table_2.XLSX]

## Sheet: P5CS1
List of putative TF individuated by PlantPAN 2.0 wich have specific TFBS within 1Kb promoter of P5CS1
Locus ID	Family Name
LOC_Os02g06330	AP2
LOC_Os02g34270	AP2
LOC_Os08g44960	AP2
LOC_Os10g30840	AP2
Os01g0140700	AP2
Os01g0224100	AP2
Os01g0313300	AP2
Os01g0657400	AP2
Os01g0752500	AP2
Os01g0797600	AP2
Os01g0868000	AP2
Os02g0189500	AP2
Os02g0202000	AP2
Os02g0520000	AP2
Os02g0521100	AP2
Os02g0546600	AP2
Os02g0594300	AP2
Os02g0638650	AP2
Os02g0654700	AP2
Os02g0655200	AP2
Os02g0656600	AP2
Os02g0657000	AP2
Os02g0752800	AP2
Os02g0764700	AP2
Os02g0797100	AP2
Os03g0150200	AP2
Os03g0183000	AP2
Os03g0183200	AP2
Os03g0183300	AP2
Os03g0191900	AP2
Os03g0341000	AP2
Os03g0815800	AP2
Os03g0860100	AP2
Os04g0257500	AP2
Os04g0398000	AP2
Os04g0399800	AP2
Os04g0429050	AP2
Os04g0529100	AP2
Os04g0546800	AP2
Os04g0547500	AP2
Os04g0547600	AP2
Os04g0549700	AP2
Os04g0549800	AP2
Os04g0550200	AP2
Os04g0610400	AP2
Os04g0655700	AP2
Os04g0669200	AP2
Os05g0361700	AP2
Os05g0437050	AP2
Os05g0448675	AP2
Os05g0497200	AP2
Os05g0497300	AP2
Os05g0564700	AP2
Os06g0160500	AP2
Os06g0181700	AP2
Os06g0194000	AP2
Os06g0222400	AP2
Os06g0553700	AP2
Os06g0691100	AP2
Os07g0410300	AP2
Os07g0410700	AP2
Os07g0669500	AP2
Os07g0674800	AP2
Os08g0408500	AP2
Os08g0474000	AP2
Os08g0537900	AP2
Os09g0286600	AP2
Os09g0287000	AP2
Os09g0369000	AP2
Os09g0434500	AP2
Os09g0457900	AP2
Os09g0571700	AP2
Os09g0572000	AP2
Os10g0371100	AP2
Os10g0390800	AP2
Os10g0562900	AP2
Os11g0168500	AP2
Os03g0174400	AP2; ERF
Os05g0346200	AP2; ERF
Os05g0351200	AP2; ERF
Os08g0565200	AP2; ERF
Os02g0141100	ARF
Os02g0164900	ARF
Os04g0664400	ARF
Os04g0671900	ARF
Os06g0196700	ARF
Os06g0677800	ARF
Os06g0702600	ARF
Os08g0520500	ARF
Os11g0523800	ARF
Os12g0613700	ARF
Os08g0101000	B3
Os07g0580500	BES1
LOC_Os01g18290	bHLH
Os02g0805250	bHLH
Os03g0639300	bHLH
Os03g0782500	bHLH
Os04g0618600	bHLH
Os05g0139100	bHLH
Os06g0164400	bHLH
Os07g0143200	bHLH
Os10g0556200	bHLH
Os12g0610200	bHLH
LOC_Os02g22280	bZIP
Os01g0279900	bZIP
Os01g0658900	bZIP
Os01g0808100	bZIP
Os01g0859500	bZIP
Os02g0128200	bZIP
Os02g0175100	bZIP
Os02g0194900	bZIP
Os02g0728001	bZIP
Os02g0766700	bZIP
Os03g0318600	bZIP
Os03g0796900	bZIP
Os04g0637000	bZIP
Os05g0411300	bZIP
Os05g0443850	bZIP
Os05g0492000	bZIP
Os05g0569300	bZIP
Os06g0211200	bZIP
Os06g0265400	bZIP
Os06g0614100	bZIP
Os06g0662200	bZIP
Os07g0182000	bZIP
Os07g0209800	bZIP
Os07g0644100	bZIP
Os07g0687700	bZIP
Os08g0176900	bZIP
Os08g0487100	bZIP
Os09g0280500	bZIP
Os09g0456200	bZIP
Os09g0474000	bZIP
Os09g0489500	bZIP
Os11g0152700	bZIP
Os12g0152900	bZIP
Os12g0233800	bZIP
Os12g0601800	bZIP
Os03g0191000	CG-1
Os07g0623100	CG-1
Os10g0375600	CG-1
Os02g0537500	E2F
Os03g0324200	EIN3
Os07g0685700	EIN3
Os04g0544500	GATA
Os03g0659700	LOB
Os05g0346800	LOB
Os11g0106900	LOB
Os12g0106200	LOB
Os01g0176700	Myb
Os01g0187900	Myb
Os01g0192300	Myb
Os02g0174000	Myb
Os02g0325600	Myb
Os02g0796500	Myb
Os03g0224200	Myb
Os03g0325500	Myb
Os03g0329900	Myb
Os05g0195700	Myb
Os06g0183100	Myb
Os06g0609500	Myb
Os06g0664800	Myb
Os07g0438800	Myb
Os07g0685300	Myb
Os08g0151000	Myb
Os08g0346400	Myb
Os08g0346500	Myb
Os09g0299200	Myb
Os10g0561400	Myb
LOC_Os03g03540	NAC
Os01g0104500	NAC
Os01g0393100	NAC
Os02g0252200	NAC
Os02g0579000	NAC
Os02g0643600	NAC
Os03g0327100	NAC
Os03g0624600	NAC
Os04g0460600	NAC
Os06g0104200	NAC
Os06g0344900	NAC
Os06g0530400	NAC
Os07g0684800	NAC
Os08g0103900	NAC
Os08g0115800	NAC
Os08g0511200	NAC
Os09g0497900	NAC
Os10g0532000	NAC
Os11g0127600	NAC
Os12g0123800	NAC
Os01g0141000	RAV
Os01g0693400	RAV

## Sheet: P5CS2
List of putative TF individuated by PlantPAN 2.0 wich have specific TFBS within 1Kb promoter of P5CS2
Locus ID	Family Name
LOC_Os02g06330	AP2
LOC_Os02g34270	AP2
LOC_Os08g44960	AP2
LOC_Os10g30840	AP2
Os01g0140700	AP2
Os01g0224100	AP2
Os01g0313300	AP2
Os01g0657400	AP2
Os01g0752500	AP2
Os01g0797600	AP2
Os01g0868000	AP2
Os02g0189500	AP2
Os02g0520000	AP2
Os02g0521100	AP2
Os02g0546600	AP2
Os02g0594300	AP2
Os02g0654700	AP2
Os02g0655200	AP2
Os02g0752800	AP2
Os02g0797100	AP2
Os03g0150200	AP2
Os03g0183000	AP2
Os03g0183200	AP2
Os03g0183300	AP2
Os03g0191900	AP2
Os03g0341000	AP2
Os03g0815800	AP2
Os03g0860100	AP2
Os04g0257500	AP2
Os04g0398000	AP2
Os04g0399800	AP2
Os04g0429050	AP2
Os04g0546800	AP2
Os04g0547500	AP2
Os04g0547600	AP2
Os04g0610400	AP2
Os04g0655700	AP2
Os04g0669200	AP2
Os05g0361700	AP2
Os05g0437050	AP2
Os05g0448675	AP2
Os05g0497200	AP2
Os05g0497300	AP2
Os05g0564700	AP2
Os06g0160500	AP2
Os06g0181700	AP2
Os06g0194000	AP2
Os06g0604000	AP2
Os06g0691100	AP2
Os07g0410300	AP2
Os07g0410700	AP2
Os07g0617000	AP2
Os07g0669500	AP2
Os07g0674800	AP2
Os08g0408500	AP2
Os08g0474000	AP2
Os09g0287000	AP2
Os09g0369000	AP2
Os09g0434500	AP2
Os09g0457900	AP2
Os09g0571700	AP2
Os09g0572000	AP2
Os10g0390800	AP2
Os10g0562900	AP2
Os11g0168500	AP2
Os01g0165000	AP2; ERF
Os02g0677300	AP2; ERF
Os03g0174400	AP2; ERF
Os05g0346200	AP2; ERF
Os05g0351200	AP2; ERF
Os06g0127100	AP2; ERF
Os08g0565200	AP2; ERF
Os01g0900800	bHLH
Os01g0915600	bHLH
Os02g0705500	bHLH
Os02g0805250	bHLH
Os03g0231950	bHLH
Os03g0639300	bHLH
Os03g0728900	bHLH
Os03g0782500	bHLH
Os03g0802900	bHLH
Os04g0350700	bHLH
Os04g0489600	bHLH
Os04g0618600	bHLH
Os05g0103000	bHLH
Os05g0139100	bHLH
Os06g0164400	bHLH
Os06g0275600	bHLH
Os07g0143200	bHLH
Os07g0193800	bHLH
Os08g0487700	bHLH
Os08g0506700	bHLH
Os08g0524800	bHLH
Os08g0536800	bHLH
Os09g0474100	bHLH
Os09g0487900	bHLH
Os09g0501600	bHLH
Os09g0510500	bHLH
Os10g0556200	bHLH
Os12g0610200	bHLH
Os01g0658900	bZIP
Os01g0859300	bZIP
Os02g0128200	bZIP
Os02g0728001	bZIP
Os02g0766700	bZIP
Os03g0127500	bZIP
Os03g0336200	bZIP
Os05g0411300	bZIP
Os05g0569300	bZIP
Os06g0211200	bZIP
Os07g0209800	bZIP
Os07g0644100	bZIP
Os08g0487100	bZIP
Os09g0456200	bZIP
Os09g0474000	bZIP
Os12g0233800	bZIP
Os03g0437100	C2H2
Os03g0437200	C2H2
Os12g0583700	C2H2
Os03g0191000	CG-1
Os07g0623100	CG-1
Os10g0375600	CG-1
Os03g0324200	EIN3
Os03g0324300	EIN3
Os07g0685700	EIN3
Os08g0508700	EIN3
Os01g0968800	ERF
Os04g0572400	ERF
Os05g0473300	ERF
Os06g0165600	ERF
Os08g0545500	ERF
Os09g0522000	ERF
Os09g0522100	ERF
Os09g0522200	ERF
Os01g0745700	GATA
Os02g0645600	GATA
Os02g0806300	GATA
Os03g0145200	GATA
Os04g0544500	GATA
Os05g0520300	GATA
Os10g0557600	GATA
Os11g0187200	GATA
Os03g0727150	HD
Os01g0302500	HD; TALE
Os02g0182800	HD; TALE
Os03g0673000	HD; TALE
Os03g0727000	HD; TALE
Os05g0129700	HD; TALE
Os06g0646600	HD; TALE
Os07g0129700	HD; TALE
Os08g0292900	HD; TALE
Os02g0729700	HD-ZIP
Os03g0170600	HD-ZIP
Os03g0188900	HD-ZIP
Os08g0416000	HD-ZIP
Os08g0481400	HD-ZIP
Os09g0379600	HD-ZIP
Os09g0470500	HD-ZIP
Os10g0377300	HD-ZIP
Os10g0404900	HD-ZIP
Os03g0659700	LOB
Os05g0346800	LOB
Os11g0106900	LOB
Os12g0106200	LOB
Os01g0187900	Myb
Os01g0192300	Myb
Os02g0174000	Myb
Os02g0696900	Myb
Os03g0325500	Myb
Os03g0766500	Myb
Os05g0195700	Myb
Os06g0664800	Myb
Os06g0728700	Myb
Os07g0685300	Myb
Os08g0151000	Myb
Os08g0157600	Myb
Os08g0160300	Myb
Os08g0346400	Myb
Os08g0426866	Myb
Os10g0561400	Myb
Os09g0395300	Myb; G2-like
Os01g0812000	Myb; MYB
Os01g0104200	NAC
Os01g0104500	NAC
Os01g0393100	NAC
Os01g0816100	NAC
Os02g0579000	NAC
Os03g0327100	NAC
Os03g0327800	NAC
Os03g0624600	NAC
Os03g0815100	NAC
Os04g0460600	NAC
Os05g0421600	NAC
Os06g0344900	NAC
Os07g0225300	NAC
Os07g0566500	NAC
Os07g0683200	NAC
Os07g0684800	NAC
Os08g0511200	NAC
Os09g0497900	NAC
Os11g0126900	NAC
Os11g0184900	NAC
Os12g0123700	NAC
Os01g0141000	RAV
Os01g0693400	RAV
LOC_Os07g32170	SBP
Os01g0292900	SBP
Os01g0922600	SBP
Os02g0139400	SBP
Os02g0174100	SBP
Os02g0177300	SBP
Os04g0551500	SBP
Os04g0656500	SBP
Os05g0408200	SBP
Os06g0659100	SBP
Os06g0703500	SBP
Os08g0509600	SBP
Os08g0513700	SBP
Os08g0531600	SBP
Os09g0491532	SBP
Os09g0507100	SBP
Os11g0496600	SBP
Os10g0432300	TBP
Os12g0580300	TBP
LOC_Os07g04510	TCP
LOC_Os12g02090	TCP
Os01g0213800	TCP
Os01g0763200	TCP
Os03g0706500	TCP
Os03g0785800	TCP
Os05g0513100	TCP
Os07g0152000	TCP
Os12g0616400	TCP
Os01g0761100	TCR

## Sheet: P5CR
List of putative TF individuated by PlantPAN 2.0 wich have specific TFBS within 1Kb promoter of P5CR
Locus ID	Family Name
Os01g0200600	AP2
Os02g0231000	AP2
Os02g0656600	AP2
Os02g0657000	AP2
Os04g0549700	AP2
Os04g0549800	AP2
Os04g0550200	AP2
Os06g0553700	AP2
Os10g0523900	AP2
Os10g0560700	AP2
Os11g0242300	AP2
Os01g0165000	AP2; ERF
Os02g0677300	AP2; ERF
Os03g0174400	AP2; ERF
Os05g0346200	AP2; ERF
Os06g0127100	AP2; ERF
Os08g0565200	AP2; ERF
Os01g0968800	AP2; ERF
Os04g0572400	AP2; ERF
Os05g0473300	AP2; ERF
Os06g0165600	AP2; ERF
Os08g0545500	AP2; ERF
Os09g0522000	AP2; ERF
Os09g0522100	AP2; ERF
Os09g0522200	AP2; ERF
Os01g0236300	ARF
Os01g0670800	ARF
Os01g0753500	ARF
Os01g0927600	ARF
Os02g0557200	ARF
Os02g0628600	ARF
Os04g0442000	ARF
Os04g0519700	ARF
Os04g0690600	ARF
Os05g0515400	ARF
Os05g0563400	ARF
Os06g0685700	ARF
Os10g0479900	ARF
Os12g0479400	ARF
Os02g0141100	ARF
Os02g0164900	ARF
Os04g0664400	ARF
Os04g0671900	ARF
Os06g0196700	ARF
Os06g0677800	ARF
Os06g0702600	ARF
Os08g0520500	ARF
Os11g0523800	ARF
Os12g0613700	ARF
Os01g0279900	bZIP
Os01g0808100	bZIP
Os01g0859500	bZIP
Os02g0194900	bZIP
Os03g0318600	bZIP
Os04g0637000	bZIP
Os05g0411300	bZIP
Os05g0443850	bZIP
Os05g0492000	bZIP
Os06g0265400	bZIP
Os06g0614100	bZIP
Os07g0644100	bZIP
Os07g0687700	bZIP
Os08g0176900	bZIP
Os09g0280500	bZIP
Os09g0489500	bZIP
Os11g0152700	bZIP
Os12g0152900	bZIP
Os03g0437100	C2H2
Os04g0168100	C2H2
Os12g0583700	C2H2
Os01g0745700	GATA
Os02g0645600	GATA
Os02g0806300	GATA
Os03g0145200	GATA
Os05g0520300	GATA
Os10g0557600	GATA
Os11g0187200	GATA
Os01g0818400	HD; WOX
Os01g0643600	HD-ZIP
Os02g0565600	HD-ZIP
Os02g0649300	HD-ZIP
Os03g0231000	HD-ZIP
Os04g0541700	HD-ZIP
Os04g0548700	HD-ZIP
Os06g0140400	HD-ZIP
Os06g0140700	HD-ZIP
Os08g0465000	HD-ZIP
Os09g0447000	HD-ZIP
Os09g0528200	HD-ZIP
Os10g0103700	HD-ZIP
Os10g0561800	HD-ZIP
Os01g0169400	LOB
Os03g0659700	LOB
Os05g0346800	LOB
Os11g0106900	LOB
Os12g0106200	LOB
LOC_Os08g43550	Myb
Os01g0187900	Myb
Os01g0192300	Myb
Os01g0708000	Myb
Os01g0874300	Myb
Os02g0680700	Myb
Os02g0696900	Myb
Os03g0224200	Myb
Os03g0766500	Myb
Os05g0195700	Myb
Os05g0429900	Myb
Os06g0105800	Myb
Os06g0669700	Myb
Os06g0728700	Myb
Os08g0151000	Myb
Os08g0160300	Myb
Os08g0426866	Myb
Os09g0538400	Myb
Os10g0561400	Myb
Os11g0180900	Myb
Os12g0175400	Myb
Os09g0395300	Myb
Os01g0812000	Myb
Os01g0104200	NAC
Os01g0104500	NAC
Os01g0393100	NAC
Os01g0816100	NAC
Os02g0579000	NAC
Os03g0327100	NAC
Os03g0624600	NAC
Os04g0460600	NAC
Os05g0421600	NAC
Os06g0344900	NAC
Os07g0566500	NAC
Os07g0683200	NAC
Os07g0684800	NAC
Os08g0511200	NAC
Os09g0497900	NAC
Os11g0126900	NAC
Os11g0184900	NAC
Os12g0123700	NAC
Os10g0432300	TBP
Os12g0580300	TBP
Os01g0761100	TCR
LOC_Os05g25700	WRKY
LOC_Os05g50700	WRKY
LOC_Os09g09630	WRKY
LOC_Os10g18099	WRKY
LOC_Os12g02400	WRKY
Os01g0182700	WRKY
Os01g0185900	WRKY
Os01g0186000	WRKY
Os01g0246700	WRKY
Os01g0289600	WRKY
Os01g0584900	WRKY
Os01g0586800	WRKY
Os01g0624700	WRKY
Os01g0626400	WRKY
Os01g0656400	WRKY
Os01g0665500	WRKY
Os01g0714800	WRKY
Os01g0730700	WRKY
Os01g0734000	WRKY
Os01g0750100	WRKY
Os01g0820400	WRKY
Os01g0820700	WRKY
Os01g0820900	WRKY
Os01g0821300	WRKY
Os01g0826400	WRKY
Os01g0972800	WRKY
Os02g0181300	WRKY
Os02g0265200	WRKY
Os02g0462800	WRKY
Os02g0698800	WRKY
Os02g0770500	WRKY
Os03g0335200	WRKY
Os03g0444900	WRKY
Os03g0657400	WRKY
Os03g0741400	WRKY
Os03g0758000	WRKY
Os03g0758900	WRKY
Os03g0798500	WRKY
Os03g0855100	WRKY
Os04g0287400	WRKY
Os04g0471700	WRKY
Os04g0545000	WRKY
Os04g0597300	WRKY
Os04g0605100	WRKY
Os05g0137500	WRKY
Os05g0183100	WRKY
Os05g0233100	WRKY
Os05g0343400	WRKY
Os05g0474800	WRKY
Os05g0478400	WRKY
Os05g0478800	WRKY
Os05g0537100	WRKY
Os05g0565900	WRKY
Os05g0567200	WRKY
Os05g0571200	WRKY
Os05g0583000	WRKY
Os06g0146250	WRKY
Os06g0158100	WRKY
Os06g0504900	WRKY
Os06g0649000	WRKY
Os07g0111400	WRKY
Os07g0460900	WRKY
Os07g0583700	WRKY
Os07g0680400	WRKY
Os08g0235800	WRKY
Os08g0276200	WRKY
Os08g0499300	WRKY
Os09g0334500	WRKY
Os09g0417600	WRKY
Os09g0417800	WRKY
Os09g0481700	WRKY
Os10g0579400	WRKY
Os11g0116600	WRKY
Os11g0116900	WRKY
Os11g0117400	WRKY
Os11g0117500	WRKY
Os11g0490900	WRKY
Os11g0685700	WRKY
Os11g0686250	WRKY
Os12g0102300	WRKY
Os12g0116400	WRKY
Os12g0116700	WRKY
Os12g0116750	WRKY
Os12g0507300	WRKY
Os12g0597700	WRKY
